# Supplementary material for: Sympathetic nerve inhibition enhances calvarial bone repair via senescent macrophage-induced osteogenesis and angiogenesis
Source: Cell Death Discov. 2025 Dec 10;11:564. doi: 10.1038/s41420-025-02886-y (PMC12728170; doi:10.1038/s41420-025-02886-y)
Supplement: Supplementary file 2 — Supplementary materials Table S1 [file 41420_2025_2886_MOESM2_ESM.xlsx]

## Sheet: Sheet1
Table S1. Overlap of genes upregulated at 7 and 28 days after injury.
4930523C07Rik
AA467197
Abcg1
Ace
Acod1
Acsl1
Actr2
Adam8
Adamts5
Aff1
Ahnak2
Akap13
Amotl1
Ankrd11
Ankrd33b
Apoe
Arap1
Arglu1
Arhgap5
Arid4b
Arpc5l
Asph
Aspn
Atf4
Atp13a3
Atp2a2
B3gnt2
Bach1
Bach2
Baz2b
Bcl2l11
Bcr
Brd2
Btg2
C1qtnf6
Cald1
Calu
Canx
Cavin1
Ccnd2
Ccnl1
Cd14
Cd300a
Cd300lf
Cd63
Cd72
Cd93
Cdk11b
Cebpz
Chchd10
Chd4
Chd7
Chil1
Chpf
Cks2
Clcn3
Clec4d
Clic4
Clint1
Cnot6l
Col5a3
Col6a1
Col8a1
Colec12
Colgalt1
Coq10b
Cotl1
Creg1
Crip1
Cstb
Ctnna1
Ctsa
Ctsd
Ctsk
Ctsz
Cxcl12
Cyb5r3
Cyc1
Cyth1
Dact1
Dbndd2
Ddx17
Ddx3y
Ddx5
Ddx54
Dgat1
Dnajc3
Dst
Dstn
Dusp5
Ece1
Egr1
Eif1a
Eif4g2
Eif5
Ell2
Eno1
Ets2
Eva1b
Ext1
Fabp5
Fam102b
Fam114a1
Fbln2
Fbn1
Fbxl5
Fbxo33
Fermt2
Filip1l
Fkbp2
Flnb
Fn1
Fndc3b
Fosb
Fosl2
Foxp1
Fryl
Fstl1
Fth1
Fyb
Gadd45a
Galnt1
Gclc
Gcnt2
Gja1
Gm26917
Gngt2
Grb10
H2-Ab1
H3f3b
Hcar2
Hcst
Herpud1
Hist1h1e
Hjurp
Hmgb2
Hmgcr
Hmox1
Hnrnpc
Hnrnph1
Hsp90aa1
Hsp90b1
Hspa5
Hspa8
Hspe1
Hvcn1
Id2
Ier5
Ifi204
Ifi209
Ifi211
Ifrd1
Il17ra
Il1f9
Il1rn
Il6st
Il7r
Irs2
Itga4
Itgam
Itgb1
Itgbl1
Kdm5a
Klf4
Klhl24
Kmt2a
Kmt2e
Kras
Krtcap2
Lama4
Lamb1
Lamc1
Larp4b
Lbh
Lfng
Lifr
Lipa
Lox
Loxl3
Lpl
Lpp
Lrmp
Lrp1
Lrrfip1
Lsp1
Luzp1
Mafb
Man1a
Man2a1
Manf
Map1b
Map4k4
Map7d1
Mcemp1
Mef2d
Mfge8
Morf4l2
Mpeg1
Mpp7
Mprip
Msi2
Msn
Mt2
Mxd1
Mxra7
Myh9
N4bp1
Nabp1
Nav1
Ncf1
Ncf2
Ndel1
Neurl3
Nfkbie
Nid1
Nin
Nipbl
Nktr
Nlrp3
Nop53
Npc2
Nupr1
Ogn
Osbpl8
Pcf11
Pcgf5
Pcsk6
Pdcd6
Pde4b
Pdgfrb
Pdgfrl
Pdia4
Pdia6
Pdpn
Peli1
Phip
Pik3ap1
Pim1
Pirb
Plagl1
Plec
Pmepa1
Pnisr
Pold4
Polr2a
Postn
Pou2f2
Ppp1r15a
Ppp2r5a
Prdx6
Prelid1
Prkcd
Prpf38b
Prrc2c
Psap
Psma5
Ptgfrn
Ptprcap
Ptpre
Ptprs
Pttg1
Pxdn
Rab20
Rai14
Raph1
Rasa2
Rassf3
Rbm39
Rbp1
Rdh12
Reep5
Rell1
Retnlg
Rexo2
Rgs2
Rhoh
Rhoj
Rian
Rilpl2
Rnf149
Rnf19b
Rock1
Rora
Rpl17
Rpl23a
Rpl27a
Rpl37a
Rpn1
Rps14
Rps19
Rps25
Rps7
Rps9
Rras2
Sash1
Sbno2
Scaf11
Scara5
Scd2
Sdc2
Sdcbp
Sec63
Sema3c
Serpine2
Sf3b1
Sh3pxd2b
Sik1
Slc15a3
Slc38a2
Slc40a1
Slc43a2
Slc7a11
Slc9a3r2
Slfn4
Slfn5
Smad7
Smtn
Snrpd2
Snu13
Socs3
Sod1
Sod2
Sod3
Son
Sord
Sp110
Spag9
Sqstm1
Srrm2
Srsf5
Ssr3
Sulf1
Surf4
Swap70
Syk
Tab2
Taok1
Tardbp
Tcf7l2
Tes
Tgif1
Thbs2
Timp1
Tinagl1
Tm4sf1
Tmed2
Tmed5
Tmem123
Tmem258
Tnfaip2
Tnfrsf1b
Tnrc18
Tns3
Tob2
Top2b
Tpd52
Tra2b
Trem1
Trem3
Twsg1
Txn1
Ubc
Ube2h
Ube2v2
Ube2w
Ubl3
Ufm1
Usp25
Utrn
Vcan
Vegfa
Vmp1
Vps37b
Wdfy4
Wls
Wnk1
Wwtr1
Ythdc1
Zbtb20
mt-Co1
mt-Co3
