# Supplementary material for: Sympathetic nerve inhibition enhances calvarial bone repair via senescent macrophage-induced osteogenesis and angiogenesis
Source: Cell Death Discov. 2025 Dec 10;11:564. doi: 10.1038/s41420-025-02886-y (PMC12728170; doi:10.1038/s41420-025-02886-y)
Supplement: Supplementary file 3 — Supplementary materials Table S2 [file 41420_2025_2886_MOESM3_ESM.xlsx]

## Sheet: Sheet1
Table S2. Intersection of genes significantly upregulated in both 7-day and 14-day samples after 6-OHDA treatment.
4930523C07Rik
Abca1
Abhd12
Acod1
Apod
Arhgef12
Arl4a
Ash1l
Asprv1
Atad2
Atf3
Atf4
Atp2a2
Birc2
C1qc
Cbx3
Ccl7
Ccn2
Cd53
Ceacam1
Clec4e
Clec5a
Cnp
Col5a1
Csf1
Csf3r
Cstdc4
Dag1
Ddit3
Ddt
Dennd5b
Dnajc9
Dusp2
Ebf1
Ednra
Egfr
Eif1b
Eng
Entpd1
Esyt2
F630028O10Rik
Fpr1
Fscn1
Fxyd1
Gadd45b
Golgb1
Gpr35
Grina
Gstm1
Hcar2
Hcls1
Hexb
Hnrnpa3
Hspa1a
Ifitm1
Ifitm2
Ifitm6
Igf2
Igsf10
Il1b
Il1f9
Impdh2
Irf1
Irs2
Itgal
Jaml
Kctd12
Lars2
Lilrb4a
Lrg1
Lrp1
Lrp6
Mbd1
Mirt2
Mmp19
Mmp8
Mrpl38
Mrps33
Myh9
Ndufa5
Nfe2l1
Nus1
Plk2
Plod2
Ptger4
Ptp4a3
Rhob
Rps26
Rps29
Rrad
Rsbn1
Rtl8a
S1pr1
Sell
Slc15a3
Slc2a3
Slc7a11
Slfn1
Snrpg
Stfa2l1
Sulf1
Tmem176a
Tns1
Tob2
Tra2a
Tra2b
Trim30b
Txndc11
Uhrf2
Wasl
Wtip
Xpo7
Ybx3
Zfand6
Zfas1
mt-Nd4
