# Supplementary material for: Sympathetic nerve inhibition enhances calvarial bone repair via senescent macrophage-induced osteogenesis and angiogenesis
Source: Cell Death Discov. 2025 Dec 10;11:564. doi: 10.1038/s41420-025-02886-y (PMC12728170; doi:10.1038/s41420-025-02886-y)
Supplement: Supplementary file 4 — Supplementary materials Table S3 [file 41420_2025_2886_MOESM4_ESM.xlsx]

## Sheet: Gene sets
Table S3. Gene signatures of ossification, aging, tissue remodeling, proliferation and migration.
Ossification gene sets	Aging gene sets	Tissue remodeling gene sets	Proliferation gene sets	Migration gene sets
Adamts12	Acvr1b	Eln	Fgf8	Abi2
Adamts7	Ang	Cela1	Runx2	Abr
Ahsg	Angpt1	Il23a	Irf6	Adam9
Alox15	Angptl4	Lipa	Trim71	Apc
Ankrd11	Areg	Lif	Nfatc1	Aqp1
Atp6v0a4	Axl	Tgfbr3	Dsg2	Arhgap35
Atp6v1b1	Bex3	Mitf	Tp63	Arhgap5
Bcl2	Bmp2	Acvrl1	L3mbtl2	Astn1
Bmncr	Bmp6	Slc34a1	Ovol1	Atn1
Bmp1	C3	Angpt2	Shox2	Bcar1
Bmp2	Ccl1	Ptk2b	Hmx2	Bcl2
Bmp3	Ccl13	Snx10	Ndufs6	Bcr
Bmp4	Ccl16	Cts8	Tial1	Ccn2
Bmp5	Ccl2	Spp2	Ift80	Cd151
Bmp6	Ccl20	Bsx	Mir205	Cd24
Bmp7	Ccl24	Dock5	Kdr	Cdh2
Bmp8a	Ccl26	Itga4	Pbx1	Cdk5
Bmp8b	Ccl3	Clec10a	Foxm1	Clasp1
Calca	Ccl3l1	Mdm2	Znrf3	Clasp2
Calcr	Ccl4	Chd7	Fgfr2	Coro7
Casr	Ccl5	Adra1b	Fgfr1	Dchs1
Cbfb	Ccl7	Cdkn2a	Fgf4	Dock1
Ccn2	Ccl8	Jag1	Fgf2	Drd1
Chrdl1	Cd55	Bmpr2	Gli2	Drd2
Chrdl2	Cd9	Tns3	Rbpj	Dreh
Clec11a	Csf1	Mir29c	Sox9	Epha3
Clec3a	Csf2	Mir29b-1	Ttyh1	Ephb3
Clec3b	Csf2rb	Mir29a	Wnt5a	Errfi1
Col13a1	Cst4	Epas1	Wnt3	Flt1
Col1a1	Ctnnb1	Cspg4	Lrp6	Foxe1
Col2a1	Ctsb	Tgfb2	Tp53	Fscn1
Col6a1	Cxcl1	Tph1	Mki67	Fut8
Comp	Cxcl10	Hnf1a	Ctnnb1	Gab2
Csf1	Cxcl12	Lrp6	Tbx3	Gsk3a
Ddr2	Cxcl16	Mir29b-2	Tlx1	Gsk3b
Dhx36	Cxcl2	Mir34a	Tgfb1	Hbegf
Dlk1	Cxcl3	Lrp5	Tbx18	Hes1
Dlx5	Cxcl8	Hif1a	Sfn	Hhipl1
Dmp1	Cxcr2	Timp1	Abcb1a	Hoxa5
Ecm1	Dkk1	Tgm2	Abcb1b	Insm1
Eif2ak3	Edn1	Src	Nes	Irs1
Enpp1	Egf	Elf3	Nf1	Irs2
Ext1	Egfr	Thbs4	Cdkn2c	Itga4
Ext2	Ereg	Cav1	Ptch1	Itga7
Fgf18	Esm1	Efna2	Rarg	Itgb6
Fosl2	Ets2	F2r	Rarb	Itgb8
Foxc1	Fas	Umod	Rnf43	Jam3
Foxc2	Fgf1	Fosl2	Lig4	Kcnq1ot1
Fstl3	Fgf2	Ndp	Ell3	Kdr
Fzd9	Fgf7	Cbs	Kdf1	Lamb1
Gdf10	Gdf15	Ctnnb1	Wnt11	Lima1
Gfra4	Gem	Capn1	Cd109	Lrp12
Gpld1	Gmfg	Tbx1	Hoxa3	Macf1
Gpm6b	Hgf	Epha2	Pax3	Mcu
Grp	Hmgb1	Lrrk1	Prrx1	Mcur1
Ibsp	Icam1	Chaer1	Fgf10	Mmp14
Ifitm1	Icam3	Plg	Six2	Nck1
Ift80	Igf1	Rab7	Osr2	Nck2
Igf2	Igfbp1	Ahr	Hmga2	Ndel1
Igsf10	Igfbp2	Abcb1b	Bysl	Nf1
Ihh	Igfbp3	Tnfsf11	Gli3	Nodal
Kazald1	Igfbp4	Npr2	Brca2	Onecut1
Lrrc17	Igfbp5	Enpp1	Shh	Onecut2
Ltf	Igfbp6	Nppc	Men1	Pafah1b1
Mapk8	Igfbp7	Notch2	Prrx2	Pax3
Men1	Il10	Nos2	Axin2	Pbxip1
Mesd	Il13	Nfkb1	Nfib	Pdgfb
Mgp	Il15	Lgr4	Setd1a	Pdgfra
Mmp14	Il18	Rac2	Scrg1	Pdpn
Mmp16	Il1a	Rac1	Fgf9	Phldb2
Msx2	Il1b	Rab3d		Podxl
Myf5	Il2	Ptn		Prickle1
Myog	Il32	Pth1r		Prop1
Nppc	Il6	Mmp9		Pten
Npr2	Il6st	Mmp2		Pvr
Ostn	Il7	Mmp14		Pxn
Pam16	Inha	Ltbp3		Rab1a
Pam16l	Iqgap2	Gnat2		Rac1
Pdlim7	Itga2	Atg5		Reln
Pkdcc	Itpka	Adrb2		Rras
Ppargc1b	Jun	Acvr2b		Rras2
Pth1r	Kitlg	Tpp1		S1pr1
Ptn	Lcp1	Dbh		Scrib
Rassf2	Mif	Pbrm1		Shh
Ripply2	Mmp1	Fgf10		Shroom2
Rpl38	Mmp10	Rassf2		Specc1l
Rsad2	Mmp12	Gsk3b		Src
Runx1	Mmp13	Rspo3		Srgap1
Runx2	Mmp14	Gja5		Tmigd1
Runx3	Mmp2	Acp5		Trem3
Sbno2	Mmp3	Ednra		Usp33
Slc26a2	Mmp9	P3h4		Vav2
Smad1	Nap1l4	Tcirg1		Vav3
Smo	Nrg1	Crb1		Vegfa
Smpd3	Pappa	Ncdn		Wincr1
Sort1	Pecam1	Gpr55		Wnt5a
Sost	Pgf	Nfatc3
Sox9	Pigf	Nox4
Sp1	Plat	Gja1
Sp3	Plau	Axl
Spp1	Plaur	Vegfa
Stc1	Ptbp1	Dll4
Suco	Ptger2	Vdr
Tapt1	Ptges	Stat5a
Tcirg1	Rps6ka5	Flna
Thra	Scamp4	Bak1
Tmem119	Selplg	Foxc2
Tmem38b	Sema3f	Foxc1
Tnfrsf11a	Serpinb4	Ccdc154
Tnfsf11	Serpine1	Il7
Traf6	Serpine2	Il1a
Twist1	Spp1	Ihh
Twsg1	Spx	Rbpj
	Timp2	Traf6
	Tnf	Igfbp5
	Tnfrsf10c	Igf1
	Tnfrsf11b	Nol3
	Tnfrsf1a	Hoxa3
	Tnfrsf1b	Fgf8
	Tubgcp2	Tie1
	Vegfa	Ctss
	Vegfc	Cthrc1
	Vgf	Iapp
	Wnt16	Nos3
	Wnt2	Npr3
		Htr1b
		Mef2c
		Atp7a
		Ext1
		Bax
		Fkrp
		Wnt16
		Sema3c
		Ctsk
		Col6a1
		Ccr2
